# Supplementary material for: Constituents of Pulicaria inuloides and Cytotoxic Activities of Two Methoxylated Flavonols
Source: Molecules. 2023 Jan 4;28(2):480. doi: 10.3390/molecules28020480 (PMC9866601; doi:10.3390/molecules28020480)
Supplement: Supplementary file 1 [file molecules-28-00480-s001.zip]

Archive with 1 entries (1 files):
- molecules-2102373-supplementary.pdf
